# Supplementary material for: FGFR2/3 genomic alterations and response to Enfortumab Vedotin in metastatic urothelial carcinoma
Source: BJUI Compass. 2021 Nov 10;3(2):169–72. doi: 10.1002/bco2.125 (PMC8880907; doi:10.1002/bco2.125)
Supplement: Supplementary file 1 — Table S1. Baseline demographic and clinical characteristics of 60 mUC patients treated with EV with corresponding FGFR2/3 status. [file BCO2-3-169-s003.xlsx]

## Sheet: S1. Clinical Cohort
Institution	ID	Sex	Age at first dose	Site	Histology	Non-urothelial component	ECOG	Metastasis	Neutrophil count at first dose	Lymphocyte count at first dose	NLR at first dose	Platelet count at first dose	Hb at first dose	Prior Treatment	Prior chemotherapy	Prior platinum-based chemo	Response to prior Platinum-based chemo	Prior PD1/L1 inhibitor	Response to prior PD1/L1 inhibitor	Prior taxane anytime before EV	Response to prior taxane	Systemic therapy given post-EV	Specific Therapy given post-EV	Response to EV	OS	OS_Event	PFS	PFS_Event	Post-EV Treatment Duration	Response to post-EV therapy	FGFRi_Received	FGFRi_EV_Sequence	FGFRi duration	FGFRi Response	Primary/Metastatic Sample	Timing of Biopsy Relative to Line of Treatment	FGFR2/3_GA	FGFR2/3_Type
DFCI	3836687	Male	88	Bladder	Urothelial	N/A	0	LN+-/Soft Tissue	5.06	1.06	4.77358	162	13.6	Yes	No	NA	NA	Yes	SD	No	-	No	-	CR	14.8	0	8.66667	1	-	-	-	-	-	-	Metastatic	Before 1st line therapy	No	-
DFCI	7346975	Female	73	Bladder	Urothelial	N/A	0	LN+-/Soft Tissue	3.23	0.8	4.0375	220	13.1	Yes	Yes	Yes	NE	Yes	PD	No	-	No	-	CR	12.6	0	5.83333	1	-	-	-	-	-	-	Metastatic	Between 1st and 2nd line therapy	No	-
DFCI	7935063	Male	62	Bladder	Mixed_predominant_UC	Adenocarcinoma	1	LN+-/Soft Tissue	5.47	1.4	3.90714	194	11.7	Yes	Yes	Yes	PR	Yes	PD	No	-	No	-	PR	6.46667	1	5.56667	1	-	-	-	-	-	-	Primary	Before 1st line therapy	No	-
DFCI	7996091	Female	70	Bladder	Urothelial	N/A	1	Liver+/-Other	6.07	0.13	46.6923	318	9.7	Yes	Yes	Yes	PR	Yes	PD	No	-	Yes	Carboplatin+Gemcitabine	PR	12.6	0	5.83333	1	5.13333	SD	-	-	-	-	Primary	Before 1st line therapy	No	-
DFCI	8043135	Female	77	Upper Tract	Mixed_predominant_UC	Squamous	0	Visceral non-liver+/-Other	4.58	0.48	9.54167	347	10.2	Yes	No	No	-	Yes	SD	No	-	No	-	PR	31.5667	0	17.5667	1	-	-	-	-	-	-	Primary	Before 1st line therapy	No	-
DFCI	10584936	Female	75	Upper Tract	Mixed_predominant_UC	Squamous	0	Liver+/-Other	8.68	0.9	9.64444	399	9	Yes	No	No	-	Yes	PD	No	-	Yes	Carboplatin+Gemcitabine	SD	6.86667	1	3.9	1	0.966667	SD	-	-	-	-	Metastatic	Before 1st line therapy	No	-
DFCI	12171816	Male	86	Bladder	Mixed_predominant_UC	Squamous	2	Visceral non-liver+/-Other	8.33	0.91	9.15385	339	9.6	Yes	Yes	Yes	PD	Yes	PD	No	-	No	-	SD	4.46667	1	2.7	1	-	-	-	-	-	-	Metastatic	Before 1st line therapy	No	-
DFCI	12235200	Male	70	Bladder	Urothelial	N/A	0	LN+-/Soft Tissue	4.34	2.22	1.95495	203	13.1	Yes	Yes	Yes	CR	Yes	SD	Yes	CR	Yes	-	SD	9.73333	0	3.26667	1	-	-	Yes	pre-EV	9.96667	PR	Metastatic	Between 1st and 2nd line therapy	Yes	FGFR3-TACC3 Fusion
DFCI	12341410	Male	77	Bladder	Urothelial	N/A	0	LN+-/Soft Tissue	3.18	0.6	5.3	260	11.2	Yes	Yes	Yes	SD	Yes	SD	Yes	SD	Yes	MCLA-145	SD	11.8333	0	6.7	1	1.9	PD	-	-	-	-	Primary	Before 1st line therapy	No	-
DFCI	12644726	Male	78	Upper Tract	Urothelial	N/A	1	Liver+/-Other	4.81	2.63	1.8289	388	9.1	Yes	Yes	Yes	SD	Yes	SD	Yes	SD	No	-	SD	16.6333	1	2.13333	1	-	-	-	-	-	-	Primary	Before 1st line therapy	No	-
DFCI	12914526	Female	59	Upper Tract	Urothelial	N/A	3	Visceral non-liver+/-Other	4.52	0.53	8.5283	353	12.7	Yes	Yes	Yes	PD	Yes	PD	No	-	No	-	PR	9.53333	1	6.53333	1	-	-	-	-	-	-	Primary	Before 1st line therapy	No	-
DFCI	12933013	Female	79	Bladder	Urothelial	N/A	0	Visceral non-liver+/-Other	3.95	0.93	4.24731	258	8.5	Yes	Yes	Yes	PD	Yes	SD	No	-	No	-	SD	7.5	0	6.1	1	-	-	-	-	-	-	Metastatic	Before 1st line therapy	No	-
DFCI	12975098	Male	81	Bladder	Urothelial	N/A	1	Visceral non-liver+/-Other	0.48	0.64	0.75	66	8.7	Yes	Yes	Yes	SD	Yes	SD	No	-	No	-	NE	0.866667	1	0	1	-	-	-	-	-	-	Metastatic	Between 1st and 2nd line therapy	No	-
DFCI	13244290	Male	63	Upper Tract	Urothelial	N/A	0	Visceral non-liver+/-Other	3.32	0.59	5.62712	150	13.8	Yes	Yes	Yes	PR	Yes	PR	No	-	Yes	Erdafitinib	SD	15.8	1	7.66667	1	1.9	PD	Yes	post-EV	1.9	PD	Primary	Before 1st line therapy	Yes	FGFR3-TACC3 Fusion
DFCI	13536149	Male	56	Bladder	Urothelial	N/A	0	Liver+/-Other	10.09	0.44	22.9318	259	11.5	Yes	Yes	Yes	PR	Yes	PD	Yes	PR	No	-	PR	36.8667	0	36.8667	0	-	-	-	-	-	-	Primary	Before 1st line therapy	No	-
DFCI	13628717	Male	65	Bladder	Mixed_predominant_UC	Squamous	1	LN+-/Soft Tissue	4.25	1.74	2.44253	177	13.2	Yes	Yes	Yes	PD	Yes	PR	Yes	PD	Yes	Pembrolizumab	PR	34.0667	1	18.9333	1	1.36667	PD	Yes	post-EV	4.16667	SD	Primary	Before 1st line therapy	Yes	FGFR3 p.Y373C
DFCI	13692842	Male	48	Urachus	Mixed_predominant_UC	Squamous	0	Visceral non-liver+/-Other	6.78	1.07	6.33645	314	16	Yes	Yes	Yes	PR	Yes	PD	No	-	No	-	CR	14.6667	0	14.7	0	-	-	-	-	-	-	Metastatic	Between 1st and 2nd line therapy	No	-
DFCI	13917156	Female	50	Bladder	Mixed_predominant_UC	Adenocarcinoma	0	Visceral non-liver+/-Other	3.13	0.86	3.63953	141	13.4	Yes	Yes	Yes	PR	Yes	PD	Yes	PR	Yes	Paclitaxel	SD	15.8667	1	7.1	1	2.96667	SD	-	-	-	-	Primary	Before 1st line therapy	No	-
DFCI	14015728	Male	73	Bladder	Urothelial	N/A	1	Liver+/-Other	7.97	0.25	31.88	427	12.3	Yes	No	No	-	Yes	PD	No	-	Yes	Docetaxel	SD	11.4333	1	7.56667	1	1.46667	PD	-	-	-	-	Metastatic	Before 1st line therapy	No	-
DFCI	14133908	Male	63	Bladder	Urothelial	N/A	1	LN+-/Soft Tissue	4.4	0.36	12.2222	163	13.4	Yes	Yes	Yes	CR	Yes	PR	No	-	No	-	CR	10.5333	0	7.46667	1	-	-	-	-	-	-	Primary	Before 1st line therapy	No	-
DFCI	14200750	Female	74	Upper Tract	Mixed_predominant_UC	Squamous	1	Liver+/-Other	3.38	0.21	16.0952	200	9.6	Yes	Yes	Yes	PR	Yes	PD	No	-	No	-	SD	9.1	1	7.5	1	-	-	No	-	-	-	Metastatic	Before 1st line therapy	Yes	FGFR3 p.S249C
DFCI	14218952	Male	84	Bladder	Urothelial	N/A	2	Visceral non-liver+/-Other	6.18	0.58	10.6552	105	11.7	Yes	Yes	Yes	SD	Yes	PD	Yes	PD	No	-	NE	1.96667	1	0.233333	1	4.8	-	Yes	post-EV	4.8	PD	Metastatic	Between 1st and 2nd line therapy	Yes	FGFR3-TACC3 Fusion
DFCI	14369204	Male	63	Bladder	Urothelial	N/A	0	LN+-/Soft Tissue	3.59	1.44	2.49306	217	15	Yes	Yes	Yes	SD	Yes	SD	Yes	SD	No	-	PR	15.1	0	9.8	1	-	-	-	-	-	-	Metastatic	Between 1st and 2nd line therapy	No	-
DFCI	14496257	Female	49	Bladder	Mixed_predominant_UC	Squamous	0	Visceral non-liver+/-Other	5.42	0.45	12.0444	198	9.8	Yes	Yes	Yes	SD	Yes	SD	No	-	No	-	SD	13.4	1	5.13333	1	-	-	-	-	-	-	Primary	Before 1st line therapy	No	-
DFCI	14619168	Male	49	Upper Tract	Mixed_predominant_UC	Squamous	1	Liver+/-Other	7.49	1.3	5.76154	382	10.7	Yes	No	No	-	Yes	SD	No	-	Yes	Trial Therapy	PR	11.8	1	5.6	1	-	-	-	-	-	-	Metastatic	Before 1st line therapy	No	-
DFCI	14683901	Male	77	Bladder	Urothelial	N/A	2	LN+-/Soft Tissue	1.83	0.33	5.54545	112	8	Yes	Yes	Yes	PD	Yes	PD	No	-	No	-	NE	0.7	1	0.166667	1	-	-	No	-	-	-	Primary	Before 1st line therapy	No	-
DFCI	14867897	Female	73	Bladder	Mixed_predominant_UC	Plasmacytoid	0	Liver+/-Other	3.93	0.43	9.13953	266	12.5	Yes	Yes	Yes	PR	Yes	SD	No	-	No	-	PR	12.5333	1	11.9	1	-	-	-	-	-	-	Metastatic	Between 1st and 2nd line therapy	No	-
DFCI	14899836	Male	60	Bladder	Urothelial	N/A	0	Visceral non-liver+/-Other	4.02	0.97	4.14433	436	8.2	Yes	Yes	Yes	PD	Yes	PD	No	-	No	-	PR	7.83333	1	3.5	1	-	-	No	-	-	-	Metastatic	Between 1st and 2nd line therapy	Yes	FGFR3 p.Y373C
DFCI	15335924	Female	69	Upper Tract	Urothelial	N/A	0	Visceral non-liver+/-Other	2.38	2.23	1.06726	77	12.6	Yes	Yes	Yes	PD	Yes	PD	Yes	PD	Yes	Erdafitinib	PR	33.5	1	4.1	1	7.5	PD	Yes	post-EV	7.5	PD	Primary	Before 1st line therapy	Yes	FGFR3 p.R248C
DFCI	15443350	Male	73	Upper Tract	Urothelial	N/A	1	Visceral non-liver+/-Other	4.09	1.43	2.86014	185	12.2	Yes	Yes	Yes	PR	Yes	PD	No	-	Yes	Debio	PD	10.0667	1	1.43333	1	2.93333	PD	Yes	post-EV	2.93333	SD	Primary	Before 1st line therapy	Yes	FGFR3 p.S249C
DFCI	15733518	Male	78	Bladder	Urothelial	N/A	0	Visceral non-liver+/-Other	3.44	0.61	5.63934	166	12.2	Yes	Yes	Yes	PD	Yes	PD	No	-	Yes	Sacituzumab Govitecan	PR	14.6333	0	13.9	1	-	-	-	-	-	-	Primary	Before 1st line therapy	No	-
DFCI	15822913	Male	70	Upper Tract	Urothelial	N/A	1	Liver+/-Other	8.33	1.14	7.30702	613	13.4	Yes	Yes	Yes	SD	Yes	PR	No	-	Yes	Everolimus	PD	7.86667	1	1.4	1	2.96667	SD	-	-	-	-	Metastatic	Between 2nd and 3rd line of therapy	No	-
DFCI	15983045	Male	71	Bladder	Urothelial	N/A	0	LN+-/Soft Tissue	5.04	1.44	3.5	122	13.5	Yes	Yes	Yes	PR	Yes	CR	No	-	No	-	CR	12.6	0	4.2	1	-	-	-	-	-	-	Metastatic	Before 1st line therapy	No	-
DFCI	16214883	Male	62	Bladder	Mixed_predominant_UC	Other	0	Visceral non-liver+/-Other	4.48	1.39	3.22302	346	12.6	Yes	Yes	Yes	PD	Yes	PR	No	-	No	-	SD	12.4333	0	12	1	-	-	-	-	-	-	Primary	Before 1st line therapy	No	-
DFCI	16232705	Female	63	Bladder	Urothelial	N/A	0	Liver+/-Other	6.74	0.64	10.5312	327	9.7	Yes	Yes	Yes	SD	Yes	PD	Yes	SD	No	-	SD	6.13333	1	5.46667	1	-	-	-	-	-	-	Primary	Before 1st line therapy	No	-
DFCI	16413528	Male	71	Bladder	Urothelial	N/A	1	Visceral non-liver+/-Other	8.88	0.43	20.6512	84	8.8	Yes	Yes	Yes	PD	Yes	PD	No	-	No	-	SD	4.4	0	4.2	1	-	-	-	-	-	-	Primary	Before 1st line therapy	No	-
DFCI	16431274	Male	76	Bladder	Urothelial	N/A	0	LN+-/Soft Tissue	2.63	1.16	2.26724	186	11	Yes	Yes	Yes	SD	Yes	PD	No	-	No		SD	13.7333	1	5.1	1	-	-	-	-	-	-	Primary	Before 1st line therapy	No	-
DFCI	16453352	Male	79	Upper Tract	Urothelial	N/A	1	Visceral non-liver+/-Other	5.27	1.63	3.23313	233	14.6	Yes	No	No	-	Yes	PD	No	-	No	-	SD	9.33333	1	7.53333	1	-	-	-	-	-	-	Primary	Before 1st line therapy	No	-
DFCI	16539441	Male	74	Bladder	Urothelial	N/A	0	Visceral non-liver+/-Other	2.85	1.66	1.71687	223	12.6	Yes	No	No	-	Yes	SD	No	-	Yes	Carboplatin+Gemcitabine	PR	12.2667	0	6.76667	1	3.2	PR	-	-	-	-	Primary	Before 1st line therapy	No	-
DFCI	16594408	Male	68	Bladder	Urothelial	N/A	0	Liver+/-Other	5.02	0.92	5.45652	271	13.1	Yes	Yes	Yes	PR	Yes	PD	No	-	No	-	PR	5.16667	0	5.16667	1	-	-	-	-	-	-	Primary	Before 1st line therapy	No	-
DFCI	16780266	Male	78	Upper Tract	Urothelial	N/A	0	Visceral non-liver+/-Other	6.44	1.43	4.5035	219	12.6	Yes	Yes	Yes	SD	Yes	PD	No	-	No	-	PR	6.66667	0	5.36667	1	3.76667	-	Yes	post-EV	3.76667	PD	Primary	Before 1st line therapy	Yes	FGFR3 p.R248C
DFCI	16793870	Male	57	Bladder	Urothelial	N/A	0	Visceral non-liver+/-Other	7.78	1.13	6.88496	247	10.6	Yes	Yes	Yes	PD	Yes	PD	Yes	PR	No	-	PR	11.7333	1	8.66667	1	-	-	-	-	-	-	Primary	Before 1st line therapy	No	-
DFCI	16871922	Male	74	Upper Tract	Urothelial	N/A	0	Liver+/-Other	7.49	2.67	2.80524	265	13.5	Yes	Yes	Yes	PD	No	PD	No	-	Yes	Pembrolizumab	SD	7.26667	0	5.36667	1	0.5	PD	No	-	-	-	Metastatic	Before 1st line therapy	No	-
DFCI	16944065	Female	63	Bladder	Mixed_predominant_UC	Squamous	1	LN+-/Soft Tissue	5.89	1.5	3.92667	252	12.1	Yes	Yes	Yes	PD	Yes	PD	No	-	Yes	Erdafitinib	PD	7.13333	0	3.7	1	3.16667	PD	Yes	post-EV	3.16667	PD	Primary	Before 1st line therapy	Yes	FGFR2 p.N549K
DFCI	17032795	Male	61	Bladder	Urothelial	N/A	0	Visceral non-liver+/-Other	4.97	0.67	7.41791	425	7.7	Yes	Yes	Yes	SD	Yes	PD	No	-	Yes	Docetaxel	PR	4.46667	0	3.03333	1	0.7	NE	-	-	-	-	Primary	Before 1st line therapy	No	-
DFCI	17120860	Male	65	Bladder	Urothelial	N/A	2	Visceral non-liver+/-Other	7.92	1.01	7.84158	366	12.5	Yes	Yes	Yes	PD	Yes	PD	No	-	No	-	PR	5.36667	0	4.03333	1	-	-	-	-	-	-	Primary	Before 1st line therapy	No	-
DFCI	17900658	Male	70	Bladder	Urothelial	N/A	0	LN+-/Soft Tissue	11.84	0.48	24.6667	203	8.9	Yes	Yes	Yes	NE	Yes	PD	No	-	No	-	PR	4.13333	1	2.56667	1	-	-	-	-	-	-	Primary	Before 1st line therapy	No	-
Moffitt	MCC-10	Male	81	Bladder	Urothelial	N/A	0	Visceral non-liver+/-Other	3.72	0.68	5.47059	227	9.5	No	No	No	-	No	-	No	-	Yes	Pembrolizumab	SD	15.9333	0	11	1	0.5	NE	No	-	-	-	Primary	Before 1st line therapy	Yes	FGFR3 p.S249C
Moffitt	MCC-22	Male	64	Bladder	Urothelial	N/A	1	Liver+/-Other	8.86	1.1	8.05455	259	10.1	Yes	Yes	Yes	PD	No	-	Yes	PD	No	-	SD	13.1667	1	7.23333	1	-	-	-	-	-	-	Metastatic	Between 2nd and 3rd line of therapy	No	-
Moffitt	MCC-29	Female	56	Bladder	Urothelial	N/A	0	Visceral non-liver+/-Other	7.87	1.4	5.62143	241	10.5	Yes	Yes	Yes	CR	Yes	PD	No	-	No	-	CR	6.36667	1	1.9	1	-	-	No	-	-	-	Primary	Before 1st line therapy	No	-
Moffitt	MCC-32	Male	68	Bladder	Urothelial	N/A	1	Liver+/-Other	4.53	0.63	7.19048	198	12.9	Yes	Yes	Yes	PD	Yes	PD	No	-	No	-	NE	1.5	0	1.03333	1	-	-	No	-	-	-	Metastatic	Between 1st and 2nd line therapy	Yes	FGFR3 p.G370C
Moffitt	MCC-33	Male	75	Bladder	Urothelial	N/A	1	Visceral non-liver+/-Other	5.48	1.12	4.89286	312	11.1	Yes	Yes	Yes	PD	Yes	PD	No	-	No	-	PR	6.83333	0	5.16667	1	-	-	-	-	-	-	Primary	Before 1st line therapy	No	-
Moffitt	MCC-34	Male	87	Bladder	Urothelial	N/A	0	Visceral non-liver+/-Other	3.95	1.49	2.65101	206	14	Yes	Yes	Yes	PR	Yes	PD	No	-	No	-	PR	4.9	1	4.9	1	-	-	No	-	-	-	Primary	Before 1st line therapy	Yes	FGFR3 p.S249C
Moffitt	MCC-35	Male	63	Bladder	Mixed_predominant_UC	Plasmacytoid	2	Visceral non-liver+/-Other	6.18	1.55	3.9871	271	11.8	Yes	Yes	Yes	PD	Yes	PD	No	-	No	-	PR	4.5	1	4.5	1	-	-	-	-	-	-	Metastatic	Between 2nd and 3rd line of therapy	No	-
Moffitt	MCC-36	Male	73	Bladder	Mixed_predominant_UC	Squamous	1	Visceral non-liver+/-Other	8.06	1.09	7.3945	378	9.4	No	No	No	-	Yes	PD	No	-	No	-	SD	3.5	1	3.5	1	-	-	-	-	-	-	Metastatic	Before 1st line therapy	No	-
Moffitt	MCC-37	Female	78	Bladder	Urothelial	N/A	1	Visceral non-liver+/-Other	7.38	2.92	2.5274	221	11.9	No	No	No	-	Yes	PD	No	-	No	-	PR	3.03333	1	3.03333	1	-	-	-	-	-	-	Metastatic	Before 1st line therapy	No	-
Moffitt	MCC-39	Male	70	Bladder	Mixed_predominant_UC	Squamous	1	Liver+/-Other	2.49	0.36	6.91667	89	8.2	Yes	Yes	Yes	PD	Yes	PD	No	-	No	-	SD	1.63333	1	1.63333	1	-	-	-	-	-	-	Primary	Before 1st line therapy	No	-
Moffitt	MCC-40	Female	67	Bladder	Urothelial	Plasmacytoid	1	Visceral non-liver+/-Other	4.88	0.54	9.03704	219	11.4	Yes	Yes	Yes	PR	Yes	SD	No	-	No	-	NE	0.7	1	0.7	1	-	-	-	-	-	-	Primary	Before 1st line therapy	No	-
Moffitt	MCC-7	Male	87	Bladder	Urothelial	N/A	2	Liver+/-Other	5.61	0.57	9.84211	200	9.8	Yes	No	No	-	Yes	PD	No	-	No	-	NE	0.9	0	0.466667	1	-	-	-	-	-	-	Metastatic	Before 1st line therapy	No	-
Moffitt	MCC-9	Male	72	Bladder	Urothelial	N/A	1	Visceral non-liver+/-Other	7.18	0.76	9.44737	200	9.8	Yes	Yes	Yes	NE	Yes	PD	Yes	PD	No	-	PR	8.86667	1	8.6	1	-	-	-	-	-	-	Primary	Before 1st line therapy	No	-
											5.62427		11.7
													7.7
													16
