# Supplementary material for: FGFR2/3 genomic alterations and response to Enfortumab Vedotin in metastatic urothelial carcinoma
Source: BJUI Compass. 2021 Nov 10;3(2):169–72. doi: 10.1002/bco2.125 (PMC8880907; doi:10.1002/bco2.125)
Supplement: Supplementary file 2 — Table S2. Baseline demographic and clinical characteristics of 60 mUC patients treated with EV according to FGFR2/3 status. [file BCO2-3-169-s001.xlsx]

## Sheet: Sheet1
	N=60
	FGFR GAs +		FGFR GAs -
	N (median)	% (range)	N (median)	% (range)
Treatment Site
DFCI	10	-	37	-
MCC	3	-	10	-
Age at EV start	72	63 – 87	69.1	48 – 88
Sex
Male	10	76.9	34	72.3
Female	3	23.1	13	27.7
Primary Site
Bladder	9	64.2	38	80.8
Upper Tract	5	35.8	8	17
Urachus			1	2.1
Histology
Pure Urothelial	10	76.9	34	72.3
Mixed predominant urothelial	3	23.1	13	27.7
ECOG-PS
0	7	53.8	24	51
1	5	38.4	17	36.1
≥2	1	7.6	6	12.7
Metastatic Site
Lymph node +/- soft-tissue	3	23.1	10	21.2
Non-liver visceral +/- other	8	61.6	23	48.9
Liver +/- other	2	15.3	14	29.7
Neutrophil-to-lymphocyte ratio	4.4	2.38 – 6.44	5.73	0.8 – 46.7
Hemoglobin level	12	8.2 – 14	11.2	7.7 – 16
Prior chemotherapy
Yes	12	92.4	37	78.7
No	1	7.6	10	21.2
Prior ICI treatment
Yes	12	92.4	45	95.8
No	1	7.6	2	4.2
Grade 3+ Side Effects
Yes	3	27.2	10	21.2
No	8	72.8	37	78.8
FGFR2/3 GA
FGFR3-TACC3 Fusion	3	-	-	-
FGFR3 p.Y373C	2	-	-	-
FGFR3 p.S249C	4	-	-	-
FGFR3 p.R248C	2	-	-	-
FGFR2 p.N549K	1	-	-	-
FGFR3 p.G370C	1	-	-	-
