# Supplementary material for: FGFR2/3 genomic alterations and response to Enfortumab Vedotin in metastatic urothelial carcinoma
Source: BJUI Compass. 2021 Nov 10;3(2):169–72. doi: 10.1002/bco2.125 (PMC8880907; doi:10.1002/bco2.125)
Supplement: Supplementary file 3 — Table S3. Multivariable Cox regression for overall survival and progression‐free survival. [file BCO2-3-169-s002.xlsx]

## Sheet: Sheet1
Overall Survival
Variables	Hazard Ratio	Lower 95%CI	Upper 95%CI	p-value
FGFR2/3 Genomic Alteration	1.12077	0.448989	2.79767	0.78701
Prior Platinum Therapy	1.3466	0.455247	3.98321	0.590707
Prior PD1/L1 Inhibitor Therapy	3.85365	0.414583	35.8206	0.23565
Prior Taxane Therapy	0.351926	0.109612	1.12991	0.079304
Baseline ECOG PS	2.22711	1.45028	3.42005	0.000254
Urothelial Histology (vs. Mixed)	1.01255	0.459937	2.22914	0.975282
Hemoglobin at First EV Dose	0.696455	0.550734	0.880733	0.002525
NLR at First EV Dose	0.96292	0.914739	1.01364	0.149103
LN+-/Soft Tissue Mets (vs. Liver)	0.686428	0.181808	2.59165	0.578844
Visceral non-liver+/-Other (vs. Liver)	1.0696	0.408563	2.80017	0.891007
Progression-free Survival
Variables	Hazard Ratio	Lower 95%CI	Upper 95%CI	p-value
FGFR2/3 Genomic Alteration	1.50768	0.741427	3.16583	0.251885
Prior Platinum Therapy	1.22724	0.579109	2.60073	0.593083
Prior PD1/L1 Inhibitor Therapy	5.07148	1.24298	20.6921	0.023626
Prior Taxane Therapy	0.302152	0.140568	0.649479	0.002174
Baseline ECOG PS	2.08017	1.46098	2.96179	4.85e-05
Urothelial Histology (vs. Mixed)	4.10047	1.87129	8.98514	0.000423
Hemoglobin at First EV Dose	0.66325	0.555389	0.792059	5.78e-06
NLR at First EV Dose	0.910082	0.860849	0.96213	0.000899
LN+-/Soft Tissue Mets (vs. Liver)	0.610341	0.241252	1.54409	0.297137
Visceral non-liver+/-Other (vs. Liver)	0.286083	0.121812	0.671882	0.004068
